# Supplementary material for: A C-Type Lectin from Bothrops jararacussu Venom Disrupts Staphylococcal Biofilms
Source: PLoS One. 2015 Mar 26;10(3):e0120514. doi: 10.1371/journal.pone.0120514 (PMC4374669; doi:10.1371/journal.pone.0120514)
Supplement: S1 Dataset — The properties of each peptide spectrum associated with the lectin were analysed using Scaffold software (version 4.0.7). The string of amino acids in the peptide is prefaced and followed by one residue symbol in parentheses. The symbols in parentheses represent the residue just before and just after the peptide, within the entire protein sequence. (XLS) [file pone.0120514.s001.xls]

## Sheet: Sheet1
Sequence	Peptide Identification probability	Mascot ion score	Mascot Identity score	Mascot delta ion score	log of expectation score	Number of expected enzymatic termini	Modifications	Theorical mass (Da)	Experimental mass (Da)¢	Observed mass (m/z)	Peptide charge	Delta Da	Delta PPM*	Retention Time (seconds)	MS/MS Total Ion Current	Start	Stop
(K)IFNELKAWK(D)	1	47.71	27.85	33.85	2.16	2		1147.64	1149.65	574.83	2	-0.0018	-1586		11181.8	8	16
(K)IFNELKAWK(D)	1	34.5	27.91	25.69	2.85	2		1147.63	1149.65	574.82	2	-0.0048	-4198		12509.6	8	16
(K)IFNELKAWK(D)	1	28.97	27.91	23.08	2.24	2		1147.63	1149.65	574.82	2	-0.0048	-4198		12659.4	8	16
(K)IFNELKAWK(D)	1	33.02	27.85	24.25	1.72	2		1147.64	1149.65	574.83	2	-0.0018	-1586		9742.78	8	16
(K)IFNELKAWK(D)	1	28.3	27.85	25.54	1.85	2		1147.64	1149.65	574.83	2	-0.0018	-1586		6033.86	8	16
(K)IFNELKAWKDAEmFcR(K)	1	104.54	27.19	99.54	3.89	2	Oxidation (+16). Carbamidomethyl (+57)	2072.97	2075.99	692	3	-0.0149	-7174		8356.45	8	23
(K)IFNELKAWKDAEMFcR(K)	1	77.87	27.81	69.36	6	2	Carbamidomethyl (+57)	2057	2061.03	515.26	4	0.0137	6638		7879.58	8	23
(K)IFNELKAWKDAEMFcR(K)	1	77.07	27.81	74.48	5.42	2	Carbamidomethyl (+57)	2057	2061.03	515.26	4	0.0137	6638		14713	8	23
(K)IFNELKAWKDAEmFcR(K)	1	74.81	28.6	66.1	3.08	2	Oxidation (+16). Carbamidomethyl (+57)	2073.01	2077.04	519.26	4	0.0332	15.98		5900.68	8	23
(I)FNELKAWK(D)	0.96				2.89	1		1034.55	1036.56	518.28	2	-0.0079	-7.65		1150.16	9	16
(K)AWKDAEMFcR(K)	1	74.43	27.04	66.9	2.89	2	Carbamidomethyl (+57)	1312.57	1315.59	438.53	3	0.0024	1855		33495.3	14	23
(K)AWKDAEMFcR(K)	1	66.29	27.04	58.12	6.85	2	Carbamidomethyl (+57)	1312.57	1315.59	438.53	3	0.0024	1855		2188.17	14	23
(K)AWKDAEMFcR(K)	1	61.41	27.04	58.23	3.66	2	Carbamidomethyl (+57)	1312.57	1315.59	438.53	3	0.0024	1855		24003.5	14	23
(K)AWKDAEMFcR(K)	1	61.16	27.04	56.65	4.8	2	Carbamidomethyl (+57)	1312.57	1315.59	438.53	3	0.0024	1855		38775.8	14	23
(K)AWKDAEMFcR(K)	1	60.26	27.04	55.12	4.46	2	Carbamidomethyl (+57)	1312.57	1315.59	438.53	3	0.0024	1855		26170.7	14	23
(K)AWKDAEMFcR(K)	1	58.41	27.04	52.6	3.14	2	Carbamidomethyl (+57)	1312.57	1315.59	438.53	3	0.0024	1855		39806.2	14	23
(K)AWKDAEmFcR(K)	1	39.4	26.31	39.4	4.85	2	Oxidation (+16). Carbamidomethyl (+57)	1328.57	1331.59	443.86	3	0.0041	3.1		7168.16	14	23
(K)AWKDAEmFcR(K)	1	39.12	26.31	39.12	5.62	2	Oxidation (+16). Carbamidomethyl (+57)	1328.57	1331.59	443.86	3	0.0041	3.1		6671.48	14	23
(K)AWKDAEmFcR(K)	1	45.78	26.31	45.78	2.54	2	Oxidation (+16). Carbamidomethyl (+57)	1328.57	1331.59	443.86	3	0.0041	3.1		9095.54	14	23
(K)AWKDAEMFcR(K)	1	42.34	27.01	37.49	2.89	2	Carbamidomethyl (+57)	1312.57	1315.59	438.53	3	0.0006	0.4847		1043.54	14	23
(K)AWKDAEMFcR(K)	1	38.75	27.01	33.08	2.82	2	Carbamidomethyl (+57)	1312.57	1315.59	438.53	3	0.0006	0.4847		690.1	14	23
(K)AWKDAEMFcR(K)	1	38.7	27.04	38.7	2.72	2	Carbamidomethyl (+57)	1312.57	1315.59	438.53	3	0.0024	1855		1000.86	14	23
(K)AWKDAEMFcR(K)	1	29.26	27.01	29.26	2.41	2	Carbamidomethyl (+57)	1312.57	1315.59	438.53	3	0.0006	0.4847		678.8	14	23
(K)AWKDAEmFcR(K)	1	47.11	26.02	47.11	5.19	2	Oxidation (+16). Carbamidomethyl (+57)	1328.56	1330.58	665.29	2	-0.0008	-0.6034		4636.4	14	23
(K)AWKDAEMFcR(K)	0.99	27.54	27.16	27.54		2	Carbamidomethyl (+57)	1312.58	1315.6	438.53	3	0.0069	5281	2544	464.35	14	23
(K)AWKDAEMFcRK(Y)	1	45.17	28.74	45.17	4.51	2	Carbamidomethyl (+57)	1440.67	1443.69	481.23	3	0.0023	1621		13093.5	14	24
(K)AWKDAEMFcRK(Y)	1	43.94	28.74	43.94	2.06	2	Carbamidomethyl (+57)	1440.67	1443.69	481.23	3	0.0023	1621		4523.07	14	24
(K)AWKDAEmFcRK(Y)	1	40.14	27.29	34.58	3.44	2	Oxidation (+16). Carbamidomethyl (+57)	1456.67	1458.68	729.34	2	0.0078	5349		3221.75	14	24
(K)AWKDAEmFcRK(Y)	1	38.8	27.28	38.8	2.85	2	Oxidation (+16). Carbamidomethyl (+57)	1456.67	1458.69	729.34	2	0.013	8917		3556.65	14	24
(K)DAEMFcR(K)	0.99	47.22	25	42.38	3	2	Carbamidomethyl (+57)	927.35	929.37	464.68	2	-0.0051	-5.48		30499.8	17	23
(K)DAEMFcR(K)	0.99	42.15	25	40.73	2.3	2	Carbamidomethyl (+57)	927.35	929.37	464.68	2	-0.0051	-5.48		24858.3	17	23
(K)DAEMFcR(K)	0.99	40.56	25	40.56	1.62	2	Carbamidomethyl (+57)	927.36	929.37	464.69	2	-0.0019	-2033		1992.92	17	23
(K)DAEMFcR(K)	0.99	39.86	25	39.86	1.89	2	Carbamidomethyl (+57)	927.35	929.37	464.68	2	-0.0051	-5.48		9220.5	17	23
(K)DAEMFcR(K)	0.99	49.23	25	43.87	2.09	2	Carbamidomethyl (+57)	927.35	929.37	464.68	2	-0.0051	-5.48		7469.32	17	23
(K)DAEMFcR(K)	0.99	46.58	25	46.58	1.96	2	Carbamidomethyl (+57)	927.36	929.37	464.68	2	-0.0027	-2895		3357.51	17	23
(K)DAEMFcR(K)	0.99	38.67	25	38.67	1.36	2	Carbamidomethyl (+57)	927.36	929.37	464.69	2	-0.0019	-2033		2317.69	17	23
(R)KYKPGcHLASIHLYGESPEIAEYISDYHK(G)	1	59.78	27.9	59.78		2	Carbamidomethyl (+57)	3404.7	3409.74	681.95	5	0.0544	15.97	2952	35751.9	24	52
(R)KYKPGcHLASIHLYGESPEIAEYISDYHK(G)	1	59.02	27.9	59.02		2	Carbamidomethyl (+57)	3404.7	3409.74	681.95	5	0.0544	15.97	2931	106768	24	52
(R)KYKPGcHLASIHLYGESPEIAEYISDYHK(G)	1	53.22	27.9	53.22		2	Carbamidomethyl (+57)	3404.7	3409.74	681.95	5	0.0544	15.97	2950	49113.2	24	52
(R)KYKPGcHLASIHLYGESPEIAEYISDYHK(G)	1	26.35	27.9	26.35		2	Carbamidomethyl (+57)	3404.7	3409.74	681.95	5	0.0544	15.97	2928	44315.4	24	52
(R)KYKPGcHLASIHLYGESPEIAEYISDYHK(G)	0.93	12.05	27.9	12.05		2	Carbamidomethyl (+57)	3404.7	3409.74	681.95	5	0.0544	15.97	2926	10873.9	24	52
(R)KYKPGcHLASIHLYGESPEIAEYISDYHKGQSEVWIGLcDK(K)	1	51.23	25	51.23		2	Carbamidomethyl (+57). Carbamidomethyl (+57)	4777.35	4782.38	956.48	5	0.0526	11.01	3186	55822	24	64
(K)YKPGcHLASIHLYGESPEIAEYISDYHK(G)	1	39.68	27.47	39.68		2	Carbamidomethyl (+57)	3276.62	3281.65	656.33	5	0.0599	18.27	3022	210702	25	52
(K)YKPGcHLASIHLYGESPEIAEYISDYHK(G)	1	41.3	27.13	41.3	6.72	2	Carbamidomethyl (+57)	3276.58	3280.61	820.15	4	0.0281	8561		28082.7	25	52
(K)YKPGcHLASIHLYGESPEIAEYISDYHK(G)	1	25.36	27.47	25.36		2	Carbamidomethyl (+57)	3276.62	3281.65	656.33	5	0.0599	18.27	3003	48130.5	25	52
(K)YKPGcHLASIHLYGESPEIAEYISDYHK(G)	1	35.32	27.13	35.32	4.23	2	Carbamidomethyl (+57)	3276.58	3280.61	820.15	4	0.0281	8561		53425	25	52
(K)YKPGcHLASIHLYGESPEIAEYISDYHK(G)	1	31.36	27.13	31.36	3.48	2	Carbamidomethyl (+57)	3276.58	3280.61	820.15	4	0.0281	8561		11317.4	25	52
(K)YKPGcHLASIHLYGESPEIAEYISDYHK(G)	1	22.27	27.47	22.27		2	Carbamidomethyl (+57)	3276.62	3281.65	656.33	5	0.0599	18.27	3024	167204	25	52
(K)YKPGcHLASIHLYGESPEIAEYISDYHK(G)	1	12.96	27.12	12.96	2.28	2	Carbamidomethyl (+57)	3276.58	3279.61	1093.2	3	0.0289	8829		3477.81	25	52
(K)YKPGcHLASIHLYGESPEIAEYISDYHK(G)	1	15.76	27.13	15.76	1.89	2	Carbamidomethyl (+57)	3276.58	3280.61	820.15	4	0.0281	8561		6177.54	25	52
(K)YKPGcHLASIHLYGESPEIAEYISDYHK(G)	1	16.54	27.38	16.54		2	Carbamidomethyl (+57)	3276.6	3281.63	656.33	5	0.0424	12.93	3113	1854.95	25	52
(K)YKPGcHLASIHLYGESPEIAEYISDYHK(G)	0.96	12.57	27.47	12.57		2	Carbamidomethyl (+57)	3276.62	3281.65	656.33	5	0.0599	18.27	3000	14230	25	52
(K)YKPGcHLASIHLYGESPEIAEYISDYHKGQSEVWIGLcDK(K)	1	37.63	25.17	37.63		2	Carbamidomethyl (+57). Carbamidomethyl (+57)	4649.27	4654.31	930.86	5	0.0686	14.76	3202	64248.3	25	64
(K)YKPGcHLASIHLYGESPEIAEYISDYHKGQSEVWIGLcDK(K)	1	34.05	25.17	34.05		2	Carbamidomethyl (+57). Carbamidomethyl (+57)	4649.27	4654.31	930.86	5	0.0686	14.76	3200	70112.2	25	64
(K)YKPGcHLASIHLYGESPEIAEYISDYHKGQSEVWIGLcDK(K)	1	16.83	25.17	15.97		2	Carbamidomethyl (+57). Carbamidomethyl (+57)	4649.27	4654.31	930.86	5	0.0686	14.76	3197	50919.7	25	64
(K)YKPGcHLASIHLYGESPEIAEYISDYHKGQSEVWIGLcDKK(K)	0.91	11.57	25	11.57		2	Carbamidomethyl (+57). Carbamidomethyl (+57)	4777.35	4782.38	956.48	5	0.0526	11.01	3181	35368	25	65
(K)GQSEVWIGLcDK(K)	1	83.53	28.74	81.4	3.6	2	Carbamidomethyl (+57)	1390.66	1392.67	696.34	2	0.0023	1662		60707.4	53	64
(K)GQSEVWIGLcDK(K)	1	74.84	28.76	64.51	2.89	2	Carbamidomethyl (+57)	1390.65	1392.67	696.33	2	-0.0043	-3081		11420.8	53	64
(K)GQSEVWIGLcDK(K)	1	73.9	28.74	73.9	3.27	2	Carbamidomethyl (+57)	1390.66	1392.67	696.34	2	0.0023	1662		34220.6	53	64
(K)GQSEVWIGLcDK(K)	1	73.45	28.74	70.53	2.18	2	Carbamidomethyl (+57)	1390.66	1392.67	696.34	2	0.0023	1662		24807.1	53	64
(K)GQSEVWIGLcDK(K)	1	73.22	28.74	68.18	5.23	2	Carbamidomethyl (+57)	1390.66	1392.67	696.34	2	0.0029	2093		5424.12	53	64
(K)GQSEVWIGLcDK(K)	1	73.1	28.74	68.29	2.28	2	Carbamidomethyl (+57)	1390.65	1392.66	696.33	2	-0.0051	-3656		8147.91	53	64
(K)GQSEVWIGLcDK(K)	1	70.29	28.74	65.61	2.74	2	Carbamidomethyl (+57)	1390.66	1392.67	696.34	2	0.0023	1662		18084.6	53	64
(K)GQSEVWIGLcDK(K)	1	69.01	28.74	65.05	2.96	2	Carbamidomethyl (+57)	1390.65	1392.66	696.33	2	-0.0051	-3656		9325.06	53	64
(K)GQSEVWIGLcDK(K)	1	65.02	28.74	63.22	3.09	2	Carbamidomethyl (+57)	1390.65	1392.66	696.33	2	-0.0051	-3656		12241	53	64
(K)GQSEVWIGLcDK(K)	1	52.89	28.8	51.96	5.92	2	Carbamidomethyl (+57)	1390.66	1392.68	696.34	2	0.0067	4823		2165.57	53	64
(K)GQSEVWIGLcDK(K)	1	59.21	28.74	56.17	3.07	2	Carbamidomethyl (+57)	1390.66	1392.67	696.34	2	0.0023	1662		4020.35	53	64
(K)GQSEVWIGLcDK(K)	1	58.16	28.76	58.16	5.05	2	Carbamidomethyl (+57)	1390.66	1392.67	696.33	2	-0.0001	-0.0627		5588.01	53	64
(K)GQSEVWIGLcDK(K)	1	52.49	28.76	52.49	5.37	2	Carbamidomethyl (+57)	1390.65	1392.67	696.33	2	-0.0015	-1069		2613.66	53	64
(K)GQSEVWIGLcDK(K)	1	57.46	28.76	45.24	5.28	2	Carbamidomethyl (+57)	1390.65	1392.67	696.33	2	-0.0011	-0.7813		2114.49	53	64
(K)GQSEVWIGLcDK(K)	1	52.21	28.76	52.21	4.68	2	Carbamidomethyl (+57)	1390.65	1392.67	696.33	2	-0.0049	-3512		2696.52	53	64
(K)GQSEVWIGLcDK(K)	1	52.94	28.76	51.06	2.59	2	Carbamidomethyl (+57)	1390.65	1392.67	696.33	2	-0.0013	-0.925		2586.87	53	64
(K)GQSEVWIGLcDK(K)	1	49.64	28.73	45.64	4.27	2	Carbamidomethyl (+57)	1390.65	1392.66	696.33	2	-0.0083	-5955		2929.5	53	64
(K)GQSEVWIGLcDK(K)	1	45.42	28.81	45.42	3.92	2	Carbamidomethyl (+57)	1390.67	1392.68	696.34	2	0.0113	8129		2024.87	53	64
(K)GQSEVWIGLcDK(K)	1	36.64	28.8	35.08	3.72	2	Carbamidomethyl (+57)	1390.66	1392.68	696.34	2	0.0071	5111		2093.44	53	64
(K)GQSEVWIGLcDK(K)	1	34.7	28.76	34.7	3.48	2	Carbamidomethyl (+57)	1390.65	1392.67	696.33	2	-0.0011	-0.7813		1994.08	53	64
(K)GQSEVWIGLcDK(K)	1	36.64	28.84	36.64	3.3	2	Carbamidomethyl (+57)	1390.67	1392.69	696.34	2	0.0163	11.72		720.19	53	64
(K)GQSEVWIGLcDK(K)	1	35.55	28.76	35.55	3.05	2	Carbamidomethyl (+57)	1390.66	1392.67	696.33	2	-0.0001	-0.0627		1066.62	53	64
(K)GQSEVWIGLcDK(K)	1	40.85	28.76	40.85	2.92	2	Carbamidomethyl (+57)	1390.66	1392.67	696.33	2	-0.0001	-0.0627		1084.06	53	64
(K)GQSEVWIGLcDK(K)	0.95	37.75	28.76	37.75		2	Carbamidomethyl (+57)	1390.65	1392.67	696.33	2	-0.0011	-0.7813	2931	2024.91	53	64
(K)GQSEVWIGLcDK(K)	0.91	14.01	28.84	14.01	2.11	2	Carbamidomethyl (+57)	1390.67	1392.69	696.34	2	0.0159	11.43		1179.22	53	64
(K)GQSEVWIGLcDKK(K)	1	53.26	28.54	53.13	4.39	2	Carbamidomethyl (+57)	1518.75	1521.78	507.26	3	0.0039	2.59		16978.6	53	65
(K)GQSEVWIGLcDKK(K)	1	44.44	28.54	42.5	2.22	2	Carbamidomethyl (+57)	1518.75	1521.78	507.26	3	0.0039	2.59		15253.7	53	65
(K)GQSEVWIGLcDKK(K)	1	34.02	28.54	34.02	1.77	2	Carbamidomethyl (+57)	1518.75	1521.78	507.26	3	0.0039	2.59		3399.7	53	65
(K)GQSEVWIGLcDKK(K)	1	26.41	28.51	23.05	1.47	2	Carbamidomethyl (+57)	1518.74	1521.76	507.25	3	-0.0084	-5503		713.46	53	65
(K)GQSEVWIGLcDKKK(D)	1	37.67	28.8	37.67	2.82	2	Carbamidomethyl (+57)	1646.85	1650.88	412.72	4	0.0056	3375		6275.24	53	66
(K)GQSEVWIGLcDKKK(D)	1	34.86	28.8	32.3	3.13	2	Carbamidomethyl (+57)	1646.85	1650.88	412.72	4	0.0056	3375		5842.15	53	66
(K)GQSEVWIGLcDKKK(D)	1	33.31	28.8	31.83	1.4	2	Carbamidomethyl (+57)	1646.85	1650.88	412.72	4	0.0056	3375		6527.17	53	66
(K)GQSEVWIGLcDKKK(D)	1	36.41	28.79	36.41	1.39	2	Carbamidomethyl (+57)	1646.85	1649.87	549.96	3	0.0038	2328		5364.15	53	66
(K)GQSEVWIGLcDKKK(D)	1	39.47	28.8	36.61		2	Carbamidomethyl (+57)	1646.85	1650.88	412.72	4	0.0056	3375	2456	5857.56	53	66
(K)GQSEVWIGLcDKKK(D)	1	27.94	28.79	27.94	2.03	2	Carbamidomethyl (+57)	1646.85	1649.87	549.96	3	0.0038	2328		1912.8	53	66
(K)GQSEVWIGLcDKKK(D)	1	27.88	28.8	20.05	1.72	2	Carbamidomethyl (+57)	1646.85	1650.88	412.72	4	0.0056	3375		7248.43	53	66
(K)GQSEVWIGLcDKKK(D)	1	36.34	28.8	30.86		2	Carbamidomethyl (+57)	1646.85	1650.88	412.72	4	0.0056	3375	2453	7299.54	53	66
(K)KKDFSWEWTDR(S)	1	59.98	28.34	45.49	4.07	2		1496.72	1499.74	499.91	3	0.0101	6745		37121.4	65	75
(K)KKDFSWEWTDR(S)	1	50.18	28.34	35.26	2.28	2		1496.72	1499.74	499.91	3	0.0101	6745		34745.6	65	75
(K)KKDFSWEWTDR(S)	1	46.89	28.34	28.46	2.82	2		1496.72	1499.74	499.91	3	0.0101	6745		13115.4	65	75
(K)KKDFSWEWTDR(S)	1	81.78	27.88	67.95	6.49	2		1496.71	1498.72	749.36	2	0.0003	0.1856		3214.84	65	75
(K)KKDFSWEWTDR(S)	1	55.13	27.88	48.15	4.26	2		1496.7	1498.72	749.36	2	-0.0017	-1.15		1378.59	65	75
(K)KKDFSWEWTDR(S)	1	48.47	28.35	41.6	4.41	2		1496.72	1498.73	749.37	2	0.0125	8331		1031.51	65	75
(K)KKDFSWEWTDR(S)	0.97	25.1	28.34	12.67		2		1496.71	1499.74	499.91	3	0.0098	6545	2639	1514.27	65	75
(K)KDFSWEWTDR(S)	1	36.41	27.86	24.59	4.35	2		1368.61	1371.63	457.21	3	0.0009	0.6586		3856.15	66	75
(K)KDFSWEWTDR(S)	1	44.13	27.86	34.02	4.13	2		1368.61	1371.63	457.21	3	0.0009	0.6586		7244.98	66	75
(K)KDFSWEWTDR(S)	1	70.45	27.86	60.48	9.52	2		1368.61	1370.63	685.31	2	0.0007	0.495		11378.7	66	75
(K)KDFSWEWTDR(S)	1	71.79	27.86	64.3	6.31	2		1368.61	1370.63	685.31	2	0.0007	0.495		8972.97	66	75
(K)KDFSWEWTDR(S)	1	68.22	28.19	61.58	3.55	2		1368.62	1370.64	685.32	2	0.0149	10.86		1663.41	66	75
(K)KDFSWEWTDR(S)	1	41.73	27.87	37.47	5.32	2		1368.61	1370.63	685.31	2	0.0013	0.9331		1353.78	66	75
(K)KDFSWEWTDR(S)	1	51.2	28.19	41.25	3.52	2		1368.62	1370.64	685.32	2	0.0149	10.86		1726.02	66	75
(K)DFSWEWTDR(S)	1	41.75	25	29.17	4.85	2		1240.51	1242.53	621.26	2	-0.0027	-2192		13975.4	67	75
(K)DFSWEWTDR(S)	1	31.59	25	25.91	4.46	2		1240.51	1242.52	621.26	2	-0.0057	-4609		4588	67	75
(K)DFSWEWTDR(S)	1	49.99	25	36.13	4.01	2		1240.51	1242.53	621.26	2	-0.0027	-2192		19677.4	67	75
(K)DFSWEWTDR(S)	1	44.59	25	33.26	2.68	2		1240.51	1242.53	621.26	2	-0.0027	-2192		67933.9	67	75
(K)DFSWEWTDR(S)	1	44.14	25	31.68	3.08	2		1240.51	1242.53	621.26	2	-0.0027	-2192		34567.2	67	75
(K)DFSWEWTDR(S)	1	41.37	25	37.52	2.48	2		1240.51	1242.53	621.26	2	-0.0019	-1548		2926.02	67	75
(K)DFSWEWTDR(S)	1	41.26	25	31.23	2.8	2		1240.51	1242.53	621.26	2	-0.0027	-2192		159648	67	75
(K)DFSWEWTDR(S)	1	38.76	25	26.77	3.05	2		1240.51	1242.53	621.26	2	-0.0027	-2192		202434	67	75
(K)DFSWEWTDR(S)	1	25.02	25	21.98	2.55	2		1240.51	1242.53	621.26	2	-0.0019	-1548		3561.38	67	75
(K)DFSWEWTDR(S)	1	28.15	25	19.55	2.44	2		1240.51	1242.52	621.26	2	-0.0057	-4609		4582.91	67	75
(K)DFSWEWTDR(S)	1	34.13	25	27.42	2.1	2		1240.51	1242.52	621.26	2	-0.0057	-4609		4589.4	67	75
(K)DFSWEWTDR(S)	1	28.26	25	17.94	1.89	2		1240.51	1242.52	621.26	2	-0.0057	-4609		4147.11	67	75
(K)DFSWEWTDR(S)	0.99	31.45	25	23.55	1.42	2		1240.52	1242.53	621.27	2	0.0031	2479		4885.02	67	75
(K)DFSWEWTDR(S)	0.99	29.39	25	28.96	1.64	2		1240.52	1242.53	621.27	2	0.0029	2318		5117.78	67	75
(K)DFSWEWTDR(S)	0.99	16.64	25	13.34	3.72	2		1240.52	1242.53	621.27	2	0.0013	1029		3563.17	67	75
(K)DFSWEWTDR(S)	0.97	13.92	25.37	13.92	2.92	2		1240.53	1242.54	621.27	2	0.0117	9406		898.8	67	75
(K)DFSWEWTDR(S)	0.94	13.2	25.35	10.8	2.4	2		1240.52	1242.54	621.27	2	0.0085	6829		3259.12	67	75
(K)DFSWEWTDR(S)	0.94	36.19	25.35	29.86		2		1240.52	1242.54	621.27	2	0.0085	6829	3110	3688.18	67	75
(K)DFSWEWTDRScTDYLSWDKNQPDHYQNK(E)	1	15.55	25	15.55	1.82	2	Carbamidomethyl (+57)	3620.59	3624.62	906.16	4	0.0607	16.75		4748.57	67	94
(R)ScTDYLSWDK(N)	1	74.13	25	70.01	5.38	2	Carbamidomethyl (+57)	1273.53	1275.54	637.77	2	0.0002	0.1669		31616.6	76	85
(R)ScTDYLSWDK(N)	1	74	25	70.37	5.11	2	Carbamidomethyl (+57)	1273.53	1275.54	637.77	2	0.0002	0.1669		14502.8	76	85
(R)ScTDYLSWDK(N)	1	69.65	25	67.99	3.92	2	Carbamidomethyl (+57)	1273.53	1275.54	637.77	2	0.0002	0.1669		65719.7	76	85
(R)ScTDYLSWDK(N)	1	56.24	25	54.5	3.92	2	Carbamidomethyl (+57)	1273.53	1275.54	637.77	2	0.0002	0.1669		5645.98	76	85
(R)ScTDYLSWDK(N)	1	54.35	25	54.35	3.38	2	Carbamidomethyl (+57)	1273.53	1275.54	637.77	2	-0.0028	-2187		1990.07	76	85
(R)ScTDYLSWDK(N)	1	47.84	25	47.68	3.82	2	Carbamidomethyl (+57)	1273.53	1275.54	637.77	2	0.0002	0.1669		3822.52	76	85
(R)ScTDYLSWDK(N)	1	68.83	25	66.02		2	Carbamidomethyl (+57)	1273.53	1275.54	637.77	2	0.0002	0.1669	2624	3915.85	76	85
(R)ScTDYLSWDK(N)	1	40.84	25	40.84	1.51	2	Carbamidomethyl (+57)	1273.53	1275.54	637.77	2	-0.0028	-2187		2388.8	76	85
(R)ScTDYLSWDKNQPDHYQNK(E)	1	64.77	25	11.32	2.89	2	Carbamidomethyl (+57)	2398.03	2401.06	800.35	3	0.0061	2558		7578.55	76	94
(R)ScTDYLSWDKNQPDHYQNK(E)	1	41.88	25	0	5.26	2	Carbamidomethyl (+57)	2398.06	2402.09	600.52	4	0.0283	11.78		35541.7	76	94
(R)ScTDYLSWDKNQPDHYQNK(E)	1	21.98	25	1.74	5.48	2	Carbamidomethyl (+57)	2398.06	2402.09	600.52	4	0.0283	11.78		15292	76	94
(R)ScTDYLSWDKNQPDHYQNK(E)	1	23.49	25	0	4.6	2	Carbamidomethyl (+57)	2398.06	2402.09	600.52	4	0.0283	11.78		20956.4	76	94
(R)ScTDYLSWDKNQPDHYQNK(E)	1	30.77	25	0.77	3.89	2	Carbamidomethyl (+57)	2398.06	2402.09	600.52	4	0.0283	11.78		30526.5	76	94
(R)ScTDYLSWDKNQPDHYQNK(E)	1	27.34	25	0	1.06	2	Carbamidomethyl (+57)	2398.03	2401.06	800.35	3	0.0061	2558		6122.88	76	94
(R)ScTDYLSWDKNQPDHYQNK(E)	1	21.03	25.24	0	1.48	2	Carbamidomethyl (+57)	2398.06	2402.09	600.52	4	0.0355	14.78		8140.8	76	94
(R)ScTDYLSWDKNQPDHYQNK(E)	0.93	11.76	25.24	6.19	1.57	2	Carbamidomethyl (+57)	2398.06	2402.09	600.52	4	0.0355	14.78		3461.61	76	94
(R)ScTDYLSWDKNQPDHYQNKEFcVELVSNTGYR(L)	1	58.86	25	58.86	7.72	2	Carbamidomethyl (+57). Carbamidomethyl (+57)	3952.8	3956.83	989.21	4	0.059	14.92		14670.6	76	107
(R)ScTDYLSWDKNQPDHYQNKEFcVELVSNTGYR(L)	1	55.47	25	55.47		2	Carbamidomethyl (+57). Carbamidomethyl (+57)	3952.82	3957.86	791.57	5	0.0823	20.82	2960	30688.3	76	107
(R)ScTDYLSWDKNQPDHYQNKEFcVELVSNTGYR(L)	1	52.91	25	52.91	5.47	2	Carbamidomethyl (+57). Carbamidomethyl (+57)	3952.8	3956.83	989.21	4	0.059	14.92		35411.4	76	107
(R)ScTDYLSWDKNQPDHYQNKEFcVELVSNTGYR(L)	1	52.43	25	52.43	6	2	Carbamidomethyl (+57). Carbamidomethyl (+57)	3952.8	3956.83	989.21	4	0.059	14.92		3708.66	76	107
(R)ScTDYLSWDKNQPDHYQNKEFcVELVSNTGYR(L)	1	51.16	25	49.89	7.92	2	Carbamidomethyl (+57). Carbamidomethyl (+57)	3952.8	3956.83	989.21	4	0.059	14.92		8441.67	76	107
(R)ScTDYLSWDKNQPDHYQNKEFcVELVSNTGYR(L)	1	49.14	25	49.14	4.19	2	Carbamidomethyl (+57). Carbamidomethyl (+57)	3952.8	3956.83	989.21	4	0.0578	14.62		2623.16	76	107
(R)ScTDYLSWDKNQPDHYQNKEFcVELVSNTGYR(L)	1	38.29	25	38.29		2	Carbamidomethyl (+57). Carbamidomethyl (+57)	3952.82	3957.86	791.57	5	0.0823	20.82	2984	66865	76	107
(R)ScTDYLSWDKNQPDHYQNKEFcVELVSNTGYR(L)	1	37.51	25	37.51		2	Carbamidomethyl (+57). Carbamidomethyl (+57)	3952.82	3957.86	791.57	5	0.0823	20.82	2980	96324.7	76	107
(R)ScTDYLSWDKNQPDHYQNKEFcVELVSNTGYR(L)	1	36.18	25	36.18		2	Carbamidomethyl (+57). Carbamidomethyl (+57)	3952.82	3957.86	791.57	5	0.0823	20.82	3001	6012.36	76	107
(R)ScTDYLSWDKNQPDHYQNKEFcVELVSNTGYR(L)	1	28.46	25	28.46		2	Carbamidomethyl (+57). Carbamidomethyl (+57)	3952.8	3957.84	791.57	5	0.0593	15	3006	4503.96	76	107
(R)ScTDYLSWDKNQPDHYQNKEFcVELVSNTGYR(L)	1	27.05	25	27.05		2	Carbamidomethyl (+57). Carbamidomethyl (+57)	3952.82	3957.85	791.57	5	0.0748	18.92	3003	8919.39	76	107
(R)ScTDYLSWDKNQPDHYQNKEFcVELVSNTGYR(L)	1	36.52	25	36.52	3.54	2	Carbamidomethyl (+57). Carbamidomethyl (+57)	3952.8	3956.83	989.21	4	0.0586	14.82		2642.73	76	107
(R)ScTDYLSWDKNQPDHYQNKEFcVELVSNTGYR(L)	1	16.84	25	16.84		2	Carbamidomethyl (+57). Carbamidomethyl (+57)	3952.8	3957.83	791.57	5	0.0558	14.12	3027	5458.99	76	107
(R)ScTDYLSWDKNQPDHYQNKEFcVELVSNTGYR(L)	0.93	12.03	25	12.03		2	Carbamidomethyl (+57). Carbamidomethyl (+57)	3952.79	3957.83	791.57	5	0.0488	12.35	3014	4291.21	76	107
(K)NQPDHYQNKEFcVELVSNTGYR(L)	1	75.88	28.22	74.01	14.18	2	Carbamidomethyl (+57)	2697.25	2700.28	900.09	3	0.029	10.76		25820.9	86	107
(K)NQPDHYQNKEFcVELVSNTGYR(L)	1	67.37	28.36	67.37	6.47	2	Carbamidomethyl (+57)	2697.26	2701.29	675.32	4	0.0331	12.25		8684.32	86	107
(K)NQPDHYQNKEFcVELVSNTGYR(L)	1	62.77	28.36	62.77	5.96	2	Carbamidomethyl (+57)	2697.26	2701.29	675.32	4	0.0331	12.25		12792.6	86	107
(K)NQPDHYQNKEFcVELVSNTGYR(L)	1	56.14	28.36	52.21	5.85	2	Carbamidomethyl (+57)	2697.26	2701.29	675.32	4	0.0331	12.25		14947.6	86	107
(K)NQPDHYQNKEFcVELVSNTGYR(L)	1	48.63	28.38	48.63	5.82	2	Carbamidomethyl (+57)	2697.26	2700.28	900.09	3	0.0353	13.1		6407.67	86	107
(K)NQPDHYQNKEFcVELVSNTGYR(L)	1	39.4	28.36	35.84	9.19	2	Carbamidomethyl (+57)	2697.26	2701.29	675.32	4	0.0331	12.25		8272.98	86	107
(K)EFcVELVSNTGYR(L)	1	86.2	28.93	86.2	7.42	2	Carbamidomethyl (+57)	1572.72	1574.74	787.37	2	0.0006	0.3893		58615.6	95	107
(K)EFcVELVSNTGYR(L)	1	71.31	28.93	71.31	3.46	2	Carbamidomethyl (+57)	1572.73	1574.74	787.37	2	0.0008	0.5164		8787.54	95	107
(K)EFcVELVSNTGYR(L)	1	67.26	28.63	67.26	6.64	2	Carbamidomethyl (+57)	1572.72	1574.73	787.37	2	-0.0068	-4313		5557.88	95	107
(K)EFcVELVSNTGYR(L)	1	65.75	28.93	65.75	6.51	2	Carbamidomethyl (+57)	1572.72	1574.74	787.37	2	0.0006	0.3893		5505.18	95	107
(K)EFcVELVSNTGYR(L)	1	66.01	28.63	65.42	3.15	2	Carbamidomethyl (+57)	1572.72	1574.73	787.37	2	-0.007	-4.44		4433	95	107
(K)EFcVELVSNTGYR(L)	1	60.14	28.93	57.48	6.47	2	Carbamidomethyl (+57)	1572.73	1574.74	787.37	2	0.0008	0.5164		7658	95	107
(K)EFcVELVSNTGYR(L)	1	62.98	28.93	61.18	5.35	2	Carbamidomethyl (+57)	1572.72	1574.74	787.37	2	0.0006	0.3893		76143.9	95	107
(K)EFcVELVSNTGYR(L)	1	42.84	28.91	41.35	5.6	2	Carbamidomethyl (+57)	1572.72	1574.74	787.37	2	-0.0006	-0.3732		1865.6	95	107
(K)EFcVELVSNTGYR(L)	1	43.53	28.93	43.53	5.59	2	Carbamidomethyl (+57)	1572.72	1574.74	787.37	2	0.0004	0.2622		795.05	95	107
(K)EFcVELVSNTGYR(L)	1	57.85	28.69	57.85	1.46	2	Carbamidomethyl (+57)	1572.72	1574.74	787.37	2	-0.0038	-2407		3015.82	95	107
(K)EFcVELVSNTGYR(L)	1	50.57	28.69	50.57	5.32	2	Carbamidomethyl (+57)	1572.72	1574.74	787.37	2	-0.0036	-2279		1556.97	95	107
(K)EFcVELVSNTGYR(L)	1	51.92	28.9	51.92	5.06	2	Carbamidomethyl (+57)	1572.72	1574.74	787.37	2	-0.0022	-1.39		2446.34	95	107
(K)EFcVELVSNTGYR(L)	1	32.65	28.69	32.65	4.96	2	Carbamidomethyl (+57)	1572.72	1574.74	787.37	2	-0.0036	-2279		1601.6	95	107
(K)EFcVELVSNTGYR(L)	1	54.41	28.93	54.41	4.44	2	Carbamidomethyl (+57)	1572.72	1574.74	787.37	2	0.0006	0.3893		2635.27	95	107
(K)EFcVELVSNTGYR(L)	1	53.58	28.91	53.58	4.1	2	Carbamidomethyl (+57)	1572.72	1574.74	787.37	2	-0.0006	-0.3732		2350.83	95	107
(K)EFcVELVSNTGYR(L)	1	39.22	29.06	34.56	4.51	2	Carbamidomethyl (+57)	1572.73	1574.75	787.37	2	0.0092	5854		1612.14	95	107
(K)EFcVELVSNTGYR(L)	1	50	28.69	50	3.14	2	Carbamidomethyl (+57)	1572.72	1574.74	787.37	2	-0.0028	-1771		2447.04	95	107
(K)EFcVELVSNTGYR(L)	1	34.57	29.04	34.57	3.68	2	Carbamidomethyl (+57)	1572.73	1574.75	787.37	2	0.0074	4.71		1281.1	95	107
(K)EFcVELVSNTGYR(L)	1	42.89	28.91	42.85	3.64	2	Carbamidomethyl (+57)	1572.72	1574.74	787.37	2	-0.0006	-0.3732		1779.93	95	107
(K)EFcVELVSNTGYR(L)	1	42.59	28.91	42.59	1.82	2	Carbamidomethyl (+57)	1572.72	1574.74	787.37	2	-0.0006	-0.3732		2278.4	95	107
(K)EFcVELVSNTGYR(L)	1	37.33	28.69	36.31	3.19	2	Carbamidomethyl (+57)	1572.72	1574.74	787.37	2	-0.0036	-2279		1488.71	95	107
(K)EFcVELVSNTGYR(L)	1	33.98	28.91	32.11	2	2	Carbamidomethyl (+57)	1572.72	1574.74	787.37	2	0.0002	0.1352		1470.21	95	107
(K)EFcVELVSNTGYR(L)	0.97	40.04	28.91	40.04		2	Carbamidomethyl (+57)	1572.72	1574.74	787.37	2	0.0002	0.1352	3033	1427.14	95	107
(R)LWNDQVcESK(N)	1	51.79	28	50.96	10.85	2	Carbamidomethyl (+57)	1277.58	1279.59	639.8	2	0.0047	3686		2720.57	108	117
(R)LWNDQVcESK(N)	1	66.38	27.78	61.67	3.8	2	Carbamidomethyl (+57)	1277.57	1279.58	639.79	2	-0.0011	-0.8504		12289.4	108	117
(R)LWNDQVcESK(N)	1	44.73	27.99	39.91	6.16	2	Carbamidomethyl (+57)	1277.57	1279.59	639.79	2	0.0019	1496		6598.34	108	117
(R)LWNDQVcESK(N)	1	41.29	27.76	41.29	6.06	2	Carbamidomethyl (+57)	1277.57	1279.58	639.79	2	-0.0035	-2727		1992.1	108	117
(R)LWNDQVcESK(N)	1	52.83	27.78	47.51	5.68	2	Carbamidomethyl (+57)	1277.57	1279.58	639.79	2	-0.0013	-1007		10543.2	108	117
(R)LWNDQVcESK(N)	1	54.6	28	51.41	3.96	2	Carbamidomethyl (+57)	1277.58	1279.59	639.8	2	0.0047	3686		2737.92	108	117
(R)LWNDQVcESK(N)	1	40.17	28.06	40.17	4.89	2	Carbamidomethyl (+57)	1277.58	1279.59	639.8	2	0.0073	5719		2013.25	108	117
(R)LWNDQVcESK(N)	1	53.82	27.79	47.86	2.82	2	Carbamidomethyl (+57)	1277.57	1279.58	639.79	2	-0.0009	-0.694		72540.7	108	117
(R)LWNDQVcESK(N)	1	52.13	27.78	48.27	4.74	2	Carbamidomethyl (+57)	1277.57	1279.58	639.79	2	-0.0013	-1007		11340.5	108	117
(R)LWNDQVcESK(N)	1	53.29	27.79	42.51	4.34	2	Carbamidomethyl (+57)	1277.57	1279.58	639.79	2	-0.0009	-0.694		164961	108	117
(R)LWNDQVcESK(N)	1	44.9	27.78	37.5	4.64	2	Carbamidomethyl (+57)	1277.57	1279.58	639.79	2	-0.0013	-1007		23911.7	108	117
(R)LWNDQVcESK(N)	1	52.55	28	52.55	4.51	2	Carbamidomethyl (+57)	1277.57	1279.59	639.79	2	0.0031	2434		2797.66	108	117
(R)LWNDQVcESK(N)	1	41	28.06	32.82	4.6	2	Carbamidomethyl (+57)	1277.58	1279.59	639.8	2	0.0057	4468		4238.88	108	117
(R)LWNDQVcESK(N)	1	52.36	27.8	44.46	2.52	2	Carbamidomethyl (+57)	1277.57	1279.59	639.79	2	0.0005	0.401		2486.13	108	117
(R)LWNDQVcESK(N)	1	47.44	27.78	45.4	4.44	2	Carbamidomethyl (+57)	1277.57	1279.58	639.79	2	-0.0015	-1163		2437.47	108	117
(R)LWNDQVcESK(N)	1	50.13	28.06	49.8	4.4	2	Carbamidomethyl (+57)	1277.58	1279.59	639.8	2	0.0053	4155		6240.78	108	117
(R)LWNDQVcESK(N)	1	45.94	27.79	43.17	4.26	2	Carbamidomethyl (+57)	1277.57	1279.58	639.79	2	-0.0009	-0.694		84526.4	108	117
(R)LWNDQVcESK(N)	1	49.69	27.78	47.03	3.18	2	Carbamidomethyl (+57)	1277.57	1279.58	639.79	2	-0.0013	-1007		11274.4	108	117
(R)LWNDQVcESK(N)	1	36.24	28.06	34.56	4.11	2	Carbamidomethyl (+57)	1277.58	1279.59	639.8	2	0.0057	4468		4146.83	108	117
(R)LWNDQVcESK(N)	1	48.23	27.79	40.71	2.77	2	Carbamidomethyl (+57)	1277.57	1279.58	639.79	2	-0.0009	-0.694		301783	108	117
(R)LWNDQVcESK(N)	1	47.75	27.8	43.66	1.82	2	Carbamidomethyl (+57)	1277.57	1279.59	639.79	2	-0.0003	-0.2247		6001.23	108	117
(R)LWNDQVcESK(N)	1	46.77	28.06	38.22	3.07	2	Carbamidomethyl (+57)	1277.58	1279.59	639.8	2	0.0075	5876		2174.66	108	117
(R)LWNDQVcESK(N)	1	45.59	27.78	39.16	3.23	2	Carbamidomethyl (+57)	1277.57	1279.58	639.79	2	-0.0013	-1007		26719.3	108	117
(R)LWNDQVcESK(N)	1	43.12	28.06	40.7	3.64	2	Carbamidomethyl (+57)	1277.58	1279.59	639.8	2	0.0075	5876		2140.42	108	117
(R)LWNDQVcESK(N)	1	43.29	27.8	40.25	2.8	2	Carbamidomethyl (+57)	1277.57	1279.59	639.79	2	-0.0003	-0.2247		6342.16	108	117
(R)LWNDQVcESK(N)	1	24.13	27.99	21.19	2.52	2	Carbamidomethyl (+57)	1277.57	1279.59	639.79	2	0.0017	1.34		3728.55	108	117
(R)LWNDQVcESK(N)	0.99	29.05	28.06	25.93	1.52	2	Carbamidomethyl (+57)	1277.58	1279.59	639.8	2	0.0073	5719		1960.1	108	117
(R)LWNDQVcESK(N)	0.99	27.07	27.78	24.14	1.43	2	Carbamidomethyl (+57)	1277.57	1279.58	639.79	2	-0.0011	-0.8504		2226.39	108	117
(R)LWNDQVcESK(N)	0.95	36.96	27.51	36.96		2	Carbamidomethyl (+57)	1277.56	1279.58	639.79	2	-0.0087	-6795	2484	1523.65	108	117
(R)LWNDQVcESKNAFLcQcK(-)	1	28.93	25.9	28.43	1.74	2	Carbamidomethyl (+57). Carbamidomethyl (+57). Carbamidomethyl (+57)	2299.05	2302.07	767.36	3	0.0285	12.39		2906.4	108	125
(R)LWNDQVcESKNAFLcQcKF(-)	1	55.39	25.71	55.39	3.26	2	Carbamidomethyl (+57). Carbamidomethyl (+57). Carbamidomethyl (+57)	2446.1	2449.12	816.37	3	0.0087	3558		4639.15	108	126
(R)LWNDQVcESKNAFLcQcKF(-)	1	35.53	25.71	35.53	1.82	2	Carbamidomethyl (+57). Carbamidomethyl (+57). Carbamidomethyl (+57)	2446.1	2449.12	816.37	3	0.0087	3558		5643.22	108	126
(R)LWNDQVcESKNAFLcQcKF(-)	1	22.59	25.71	22.59	1.39	2	Carbamidomethyl (+57). Carbamidomethyl (+57). Carbamidomethyl (+57)	2446.1	2449.12	816.37	3	0.0087	3558		1294.04	108	126
(R)LWNDQVcESKNAFLcQcKF(-)	1	29.55	26.3	29.55	3.48	2	Carbamidomethyl (+57). Carbamidomethyl (+57). Carbamidomethyl (+57)	2446.11	2448.12	1224.06	2	0.0185	7553		1611.02	108	126
(K)NAFLcQcK(-)	1	38.56	26.87	38.36	5.89	2	Carbamidomethyl (+57). Carbamidomethyl (+57)	1039.46	1041.47	520.73	2	-0.0028	-2646		4286.84	118	125
(K)NAFLcQcK(-)	1	28.77	26.87	25.66	3.62	2	Carbamidomethyl (+57). Carbamidomethyl (+57)	1039.46	1041.47	520.73	2	-0.0028	-2646		11314.4	118	125
(K)NAFLcQcK(-)	1	28.18	26.87	28.18	5	2	Carbamidomethyl (+57). Carbamidomethyl (+57)	1039.46	1041.47	520.73	2	-0.0028	-2646		3386.84	118	125
(K)NAFLcQcK(-)	1	27.77	26.84	27.77	3.55	2	Carbamidomethyl (+57). Carbamidomethyl (+57)	1039.45	1041.47	520.73	2	-0.0054	-5144		1647.72	118	125
(K)NAFLcQcK(-)	0.95	37.16	26.84	26.93		2	Carbamidomethyl (+57). Carbamidomethyl (+57)	1039.45	1041.47	520.73	2	-0.0054	-5144	2109	1589.42	118	125
(K)NAFLcQcK(-)	0.93	35.82	26.87	32.1		2	Carbamidomethyl (+57). Carbamidomethyl (+57)	1039.46	1041.47	520.73	2	-0.0028	-2646	2075	15008.8	118	125
(K)NAFLcQcKF(-)	1	36.35	26.49	36.35	4.27	2	Carbamidomethyl (+57). Carbamidomethyl (+57)	1186.52	1188.54	594.27	2	-0.0052	-4339		4233.7	118	126
(K)NAFLcQcKF(-)	0.95	37.82	26.53	37.82		2	Carbamidomethyl (+57). Carbamidomethyl (+57)	1186.52	1188.54	594.27	2	-0.0016	-1307	2660	16977.7	118	126
(K)NAFLcQcKF(-)	0.94	36.8	26.19	33.26		2	Carbamidomethyl (+57). Carbamidomethyl (+57)	1186.52	1188.53	594.27	2	-0.0076	-6.36	2679	10109.5	118	126
(K)NAFLcQcKF(-)	0.94	9.33	26.49	9.33	2.37	2	Carbamidomethyl (+57). Carbamidomethyl (+57)	1186.52	1188.54	594.27	2	-0.0042	-3497		2210.27	118	126
¢ Experimental mass was calculated multiplying Observed mass x Peptide charge.
* Parts per million
